# Supplementary material for: Comparative Metabolomics Study Revealed Difference in Central Carbon Metabolism between Sika Deer and Red Deer Antler
Source: Int J Genomics. 2020 Aug 25;2020:7192896. doi: 10.1155/2020/7192896 (PMC7471787; doi:10.1155/2020/7192896)
Supplement: Supplementary Materials — Table S1: the metabolites identified in sika deer and red deer antler. [file 7192896.f1.xlsx]

## Sheet: LR2-LR1
Table S1. The metabolites identified in sika deer and red deer antler
No.	Metabolite name	KEGG	HMDB	RT-min	Fold change (RD2/SD1)	P-value	RSD	QC1	QC2	QC3	SD1-1	SD1-2	SD1-3	SD1-4	SD1-5	SD1-6	RD2-1	RD2-2	RD2-3	RD2-4	RD2-5	RD2-6
1	L-Serine	C00065	HMDB00187	11.0226	0.466305	3.46861e-10	0.0941144	719969	792965	869432	1.22669e+06	1.28438e+06	1.32837e+06	1.22061e+06	1.22799e+06	1.20322e+06	603915	665689	570066	553555	526611	573375
2	Inosine	C00294	HMDB00195	6.00633	0.773051	4.48792e-09	0.0245923	6.54908e+07	6.23952e+07	6.44643e+07	7.2703e+07	6.98011e+07	6.80779e+07	7.17459e+07	6.94059e+07	6.89932e+07	5.29016e+07	5.53978e+07	5.42198e+07	5.37892e+07	5.3184e+07	5.5751e+07
3	Ureidopropionic acid	C02642	HMDB00026	8.7017	0.281697	1.04149e-10	0.162368	150786	175991	208579	266811	279408	306789	270725	264200	264203	75175.5	89514.2	71701.3	73440.4	73436.4	82134
4	Succinic acid	C00042	HMDB00254	11.0225	0.227678	3.80098e-09	0.128039	29108.5	35634.4	37376.1	56480.9	62999.5	57795.5	60395.1	63459.2	49967.1	15205.3	14337.2	15640.7	15209.1	7812	11732.9
5	N-Acetyl-L-alanine	NA	HMDB00766	7.13128	0.247627	1.57783e-11	0.0255249	1.09251e+06	1.07165e+06	1.12709e+06	2.00065e+06	1.99554e+06	2.07132e+06	2.0528e+06	1.88082e+06	1.79956e+06	525015	473250	515455	455912	501929	450612
6	Sucrose	C00089	HMDB00258	10.9737	6.41289	2.93142e-10	0.0852944	3.68916e+06	3.27755e+06	3.88123e+06	724432	1.88387e+06	620133	1.93037e+06	1.29415e+06	720954	7.56697e+06	7.52366e+06	7.9396e+06	7.31746e+06	7.74913e+06	7.90865e+06
7	Phosphorylcholine	C00588	HMDB01565	13.7527	0.123735	1.9594e-11	0.181962	1.22355e+06	1.75005e+06	1.41705e+06	2.8657e+06	3.07062e+06	2.942e+06	2.95434e+06	2.93001e+06	2.52862e+06	284135	401950	340646	382832	319428	410549
8	Methylguanidine	C02294	HMDB01522	7.87365	0.640396	6.80257e-09	0.0518072	3.38096e+06	3.23453e+06	3.04801e+06	4.69841e+06	4.68487e+06	4.3501e+06	4.42517e+06	4.38044e+06	4.2148e+06	2.91131e+06	2.94679e+06	2.92558e+06	2.72893e+06	2.91193e+06	2.70847e+06
9	Glycine	C00037	HMDB00123	10.7406	0.336872	2.19029e-10	0.0964004	567186	684405	657097	1.24454e+06	1.23414e+06	1.10928e+06	1.18278e+06	1.11572e+06	1.07639e+06	364156	402833	415840	398038	354575	410147
10	L-Proline	C00148	HMDB00162	9.39375	0.834656	7.78074e-08	0.0161781	1.63829e+08	1.62242e+08	1.58721e+08	1.78963e+08	1.76494e+08	1.81087e+08	1.75249e+08	1.82745e+08	1.82328e+08	1.57949e+08	1.49236e+08	1.49273e+08	1.49172e+08	1.47676e+08	1.45509e+08
11	histamine	C00388	HMDB00870	12.2685	0.173821	5.21368e-10	0.0642766	889133	984365	1.00462e+06	1.52823e+06	1.69552e+06	1.51085e+06	1.71215e+06	1.83298e+06	1.5178e+06	251976	282423	264663	268261	250737	384957
12	gamma-Aminobutyric acid (GABA)	C00334	HMDB00112	11.0737	0.495176	2.61453e-08	0.124857	1.07851e+06	1.05436e+06	1.31403e+06	1.60174e+06	1.4144e+06	1.57736e+06	1.71425e+06	1.58619e+06	1.45395e+06	745044	795701	705309	881232	758948	742618
13	L-Methionine	C00073	HMDB00696	8.39125	0.461223	3.4624e-08	0.0772806	1.94019e+06	1.6618e+06	1.80158e+06	3.19425e+06	2856438	2.93832e+06	2.66456e+06	2.91268e+06	2.57591e+06	1.19781e+06	1.44178e+06	1.47785e+06	1.33663e+06	1.18584e+06	1.26645e+06
14	S-Adenosylhomocysteine	C00021	HMDB00939	11.2604	0.201402	2.1228e-09	0.047713	75604.3	75609.6	69526.2	130785	151649	143363	149901	125137	123397	29112.4	33901.3	20418	30421.3	28241.7	23907
15	Hydroxyisocaproic acid	NA	HMDB00746	1.99003	15.8091	2.37737e-11	0.0635032	352767	392302	351463	43868.9	43044.1	41997.8	48128.1	55059.9	43802.6	819080	735513	724356	718094	706842	657875
16	N-Acetylglutamine	NA	HMDB06029	8.9866	0.297802	4.73084e-08	0.080218	2.47395e+06	2.16069e+06	2.15804e+06	4.41047e+06	4.21008e+06	3.57793e+06	3.45237e+06	4.27331e+06	3.72128e+06	1.16036e+06	935264	1.48176e+06	1.37931e+06	1.17802e+06	906952
17	L-Abrine	C02983	NA	7.5114	1.49232	5.72753e-07	0.0541828	605304	630627	673527	584882	564457	607042	514485	554898	501014	759565	878191	825685	832204	800048	868925
18	Pantothenic acid	C00864	HMDB00210	7.78685	0.555134	4.26256e-07	0.0312103	1.87326e+06	1.96118e+06	1.98943e+06	2.40809e+06	2.15948e+06	2.23405e+06	2.49609e+06	2.25413e+06	2.19749e+06	1.32218e+06	1.29904e+06	1.15732e+06	1.51131e+06	1.00657e+06	1.3363e+06
19	L-Valine	C00183	HMDB00883	8.8972	0.750188	5.88216e-07	0.0152253	8.38026e+07	8.47785e+07	8.2254e+07	1.02859e+08	1.0201e+08	9.88261e+07	1.01592e+08	9.50766e+07	9.59693e+07	7.41117e+07	6.85612e+07	7.99835e+07	7.35303e+07	7.91929e+07	7.1983e+07
20	N-Acetylcadaverine	NA	HMDB02284	10.0518	0.229611	2.42683e-10	0.0573767	764377	757827	839119	1.17698e+06	1.19618e+06	1.08277e+06	1.21478e+06	1.249e+06	1.35886e+06	294591	292067	258528	270740	276362	278950
21	N6-methyladenosine	NA	HMDB04044	3.51958	1.98299	3.94692e-08	0.0682246	9.90976e+06	1.04289e+07	1.1333e+07	8.40261e+06	9.04995e+06	9.01808e+06	8.57997e+06	7.56242e+06	7.98699e+06	1.70894e+07	1.8508e+07	1.68461e+07	1.48092e+07	1.59812e+07	1.71056e+07
22	Sarcosine	C00213	HMDB00271	10.2512	0.432807	2.3516e-08	0.194023	1.73142e+07	2.41543e+07	2.53006e+07	3.64189e+07	3.18819e+07	3.44166e+07	3.04386e+07	2.89958e+07	3.27847e+07	1.34685e+07	1.42215e+07	1.35632e+07	1.54194e+07	1.26009e+07	1.50965e+07
23	Glyceric acid	C00258	HMDB00139	8.67298	0.414112	6.56017e-07	0.0985374	165144	201191	182515	336358	374576	332805	281573	301558	290282	146894	168155	130358	107768	110817	129924
24	taurine	C00245	HMDB00251	8.56513	0.529474	1.89861e-09	0.0342271	1.55127e+07	1.47843e+07	1.45268e+07	2.02963e+07	2.13688e+07	2.05531e+07	1.90725e+07	2.09371e+07	1.84618e+07	1.05747e+07	1.09388e+07	1.07126e+07	1.08129e+07	1.05808e+07	1.02822e+07
25	L-Glutamic acid	C00025	HMDB00148	11.3745	0.249665	4.45768e-09	0.153248	4.79853e+06	6.20028e+06	6.45375e+06	1.3429e+07	1.32412e+07	1.28829e+07	1.23301e+07	1.08129e+07	1.07885e+07	3.41241e+06	2.95746e+06	3.13172e+06	3.29694e+06	2.68194e+06	2.86604e+06
26	Citraconic acid	C02226	HMDB00634	1.30667	3.38548	1.91211e-07	0.135537	57794.2	75189.3	63440	30734.4	34839.5	48235.2	29083.2	32460.4	36803.6	146454	120357	107759	111649	125145	106887
27	2-Thiocytidine	NA	NA	4.63403	0.509668	4.64531e-06	0.0429977	152059	149059	139923	208142	241187	200724	177680	211182	197280	124710	99936.7	131676	93416.6	91246.3	89062.9
28	Sepiapterin	C00835	HMDB00238	5.03523	2.52383	5.01135e-07	0.196211	34465.9	51379.8	43592.9	31305.6	28916	32438.1	22216.3	31177	24352.6	82134	76913.7	73131.5	57278.3	69787.9	70829.8
29	Cytidine	C00475	HMDB00089	6.79325	0.316118	1.16906e-08	0.0624477	4.83415e+06	4.45612e+06	4.28147e+06	8.01503e+06	7.65368e+06	7.22328e+06	7.33254e+06	6.33887e+06	6.2958e+06	2.28534e+06	2.47761e+06	2.02225e+06	2.22544e+06	2.23958e+06	2.29834e+06
30	Naringin	C09789	HMDB02927	5.1723	78.6101	3.00717e-09	0.0657566	218569	227263	248165	6318.34	6948.14	9991.27	7466.36	6838.2	9835.92	706988	541911	539649	694764	668697	573971
31	Uric acid	C00366	HMDB00289	9.40592	0.363489	1.2326e-06	0.134971	91687.4	119062	114294	172945	190758	180332	167255	151652	173394	69943.4	46065.4	56054.8	52130.1	46918.3	105584
32	N-Carbamoyl-L-aspartic acid	C00438	HMDB00828	11.5801	0.409767	2.49776e-06	0.250617	36938.1	49541.1	61693.1	87777.7	77327.9	91260	78657	82559.3	107332	42148	33456.9	28683.3	40416.7	26501.7	43885.7
33	Adenosine 3',5'-cyclic monophosphate (cAMP)	C00575	HMDB00058	8.25723	8.30256	1.14332e-07	0.0517091	21291.7	23457.6	21726.4	6574.41	5167.93	3397.14	2354.11	8005.81	9726.23	50408.1	47803.3	56493.9	52144	34764.8	50848.7
34	Purine	C15587	HMDB01366	3.09093	0.565239	1.44275e-05	0.118885	246382	226392	285468	368889	389310	354094	315013	302434	334977	208993	172920	189456	166403	255053	174234
35	Biopterin	C06313	HMDB00468	6.69898	12.6924	2.36699e-08	0.105906	130329	127288	153828	34043.1	25494.1	43807.2	29307.1	28729.1	24399.3	389220	321453	365788	477437	438743	365354
36	N-Acetyl-D-glucosamine	C00140	HMDB00215	7.51057	0.410583	6.6222e-08	0.076534	1.98104e+06	2.29048e+06	2.05601e+06	3.61244e+06	3.7877e+06	3.12342e+06	3.43828e+06	3.22108e+06	2.8627e+06	1.30301e+06	1.42527e+06	1.42614e+06	1.41136e+06	1.29799e+06	1.36662e+06
37	5'-Methylthioadenosine	C00170	HMDB01173	1.18162	0.726083	8.01825e-06	0.296804	214211	127743	137270	178972	157251	181179	156821	157685	162466	119892	111641	112508	126438	128149	123370
38	Thiamine	C00378	HMDB00235	12.1295	0.434001	4.01713e-06	0.0554191	2.69404e+06	2.55094e+06	2.84992e+06	4.12732e+06	4.75723e+06	3.46985e+06	4.45653e+06	4.21345e+06	3.33369e+06	1.29715e+06	2.0692e+06	1.70159e+06	1.73837e+06	2.04323e+06	1.72189e+06
39	Glycyl-L-leucine	C02155	HMDB00759	8.1043	0.741861	1.0131e-05	0.0271396	2.19292e+06	2.14287e+06	2.26175e+06	2.77963e+06	2.9087e+06	2.46831e+06	2.46631e+06	2.62742e+06	2.57449e+06	1.90543e+06	2.14007e+06	1.95931e+06	1.96496e+06	1.82335e+06	1.94671e+06
40	Urocanic acid	C00785	HMDB00301	8.3471	1.29175	1.93514e-05	0.18155	614865	433229	489134	486994	562587	492177	527397	528697	510418	704379	651797	717850	683746	609651	647690
41	Cholesterol sulfate	C18043	HMDB00653	0.607633	1.34621	1.53564e-06	0.0183985	2.61715e+07	2.60374e+07	2.52894e+07	2.30273e+07	2.39199e+07	1.96508e+07	2.41573e+07	2.49035e+07	2.36613e+07	3.21332e+07	3.08618e+07	3.03741e+07	3.11166e+07	3.12243e+07	3.18436e+07
42	L-Glutamine	C00064	HMDB00641	10.9835	0.486847	2.77827e-07	0.0348266	493630	527919	503152	796440	773469	870371	772601	722140	635289	386271	381402	364140	359765	358895	374569
43	4-Guanidinobutyric acid	C01035	HMDB03464	10.643	0.607324	5.33449e-06	0.0681104	8.68528e+06	9.18653e+06	9.93971e+06	1.05703e+07	1.30955e+07	1.22328e+07	1.1876e+07	1.01296e+07	1.27321e+07	7.46313e+06	7.80773e+06	7.03417e+06	6.74868e+06	7.43756e+06	6.40786e+06
44	L-Lactic acid	C01432	HMDB01311	6.02795	0.760488	1.81049e-05	0.0132357	2.62703e+07	2.69117e+07	2.68469e+07	3.39141e+07	3.64389e+07	3.34334e+07	3.19219e+07	3.19045e+07	2.99941e+07	2.53998e+07	2.73097e+07	2.42229e+07	2.40142e+07	2.40761e+07	2.52548e+07
45	L-Anserine	C01262	HMDB00194	12.1223	0.422925	1.31873e-06	0.0853771	200335	172946	173810	250727	281167	321981	225977	282039	236843	108645	117758	114689	101708	129056	104288
46	2'-O-methyladenosine	C04779	HMDB04326	2.7313	0.713155	2.43281e-06	0.0339965	4.00898e+06	3.85431e+06	4.12511e+06	5.64651e+06	5.27015e+06	5.27188e+06	5.04791e+06	4.5565e+06	5.05017e+06	3.54784e+06	3.73082e+06	3.83557e+06	3.52655e+06	3.65027e+06	3.70486e+06
47	Guanosine	C00387	HMDB00133	7.68005	0.870984	6.27339e-06	0.0358453	5.83741e+07	6.05358e+07	6.27143e+07	6.53654e+07	6.5351e+07	6.33187e+07	6.3857e+07	6.50572e+07	6.53854e+07	5.84535e+07	5.68526e+07	5.6175e+07	5.53541e+07	5.27227e+07	5.86754e+07
48	L-Methionine sulfoxide	NA	HMDB02005	10.7011	0.659419	1.67973e-05	0.0314301	3.60389e+06	3.83782e+06	3.72323e+06	5.2106e+06	5.66279e+06	4.80304e+06	4.91286e+06	4.94315e+06	4.20003e+06	3.20773e+06	3.2291e+06	3.57569e+06	3.44759e+06	3.27203e+06	2.874e+06
49	5-Aminopentanoic acid	C00431	HMDB03355	11.4723	0.577131	3.53743e-06	0.218366	389342	509272	608400	691321	569723	673585	614430	511447	610520	351059	365442	329375	377642	330683	364461
50	4-Pyridoxic acid	C00847	HMDB00017	0.917367	0.764844	3.67464e-05	0.0755777	1.02549e+06	956926	881258	1.19507e+06	1.3005e+06	1.23789e+06	1.31719e+06	1.44785e+06	1.22504e+06	949495	945582	1.00292e+06	925200	1.01899e+06	1.06512e+06
51	Riboflavin (Vitamin B2)	C00255	HMDB00244	5.93155	0.780571	8.84204e-05	0.13258	797801	853497	655770	909408	1.00048e+06	905567	1.01621e+06	1.01038e+06	957796	806131	742617	740076	786069	637477	814820
52	p-Hydroxybenzoic acid	C00156	HMDB00500	4.59798	0.674225	6.45479e-05	0.0612506	328481	371169	354657	517019	472770	510537	414486	404059	464045	342829	351948	321981	297671	274658	287226
53	N2,N2-Dimethylguanosine	NA	HMDB04824	5.1752	1.35913	4.76241e-05	0.0862106	4.2516e+06	4.89719e+06	4.21413e+06	4.73536e+06	4.54288e+06	4.8271e+06	4.66938e+06	4.02123e+06	4.36106e+06	6.21891e+06	6.54109e+06	6.46133e+06	6.33947e+06	6.19233e+06	5.15679e+06
54	N-Acetyl-L-tyrosine	NA	HMDB00866	5.74693	0.447797	3.79217e-05	0.199523	80265.8	120306	100454	167911	136326	140832	166458	104705	167939	61909.1	69861.9	54065	88389.8	52164.3	69539.2
55	Propionylglycine	NA	HMDB00783	6.7168	0.506678	1.83342e-05	0.139963	36500.5	28681.3	37367.4	53455.8	34760.4	40845.2	46501.7	43018.7	50838.2	25197.3	19555.7	22161.8	23463	21726.4	24404.9
56	Cytosine	C00380	HMDB00630	5.2095	0.770793	0.000301905	0.0578598	135998	146861	152521	178155	175537	196844	157740	161643	175986	147773	125173	145992	136471	117770	132997
57	Deoxycytidine	C00881	HMDB00014	5.63402	0.810574	0.000108184	0.0592323	2.52421e+06	2.53347e+06	2.2781e+06	2.56881e+06	2.62064e+06	2.65004e+06	2.71203e+06	2.4592e+06	2.68407e+06	2.17373e+06	2.3298e+06	2.22342e+06	1.86083e+06	1.96105e+06	2.17296e+06
58	beta-D-Glucosamine	C08349	HMDB30091	9.37277	7.3896	1.18526e-05	0.102818	170768	141212	168586	78648.8	60831.7	69529.2	79947.6	63430.5	131652	542623	780783	799099	547833	455459	451069
59	Pseudouridine	C02067	HMDB00767	6.9366	0.612091	0.00016239	0.126495	1.35661e+06	1.62795e+06	1.28708e+06	2.22849e+06	2.12514e+06	2.04473e+06	2.40943e+06	2.34646e+06	1.57649e+06	1.2533e+06	1.60256e+06	1.20062e+06	1.36934e+06	1.25754e+06	1.10903e+06
60	Acetyl-DL-Leucine	NA	NA	4.91043	0.6539	0.000227423	0.119617	4.1018e+06	4.24624e+06	5.09386e+06	6.40087e+06	4.65713e+06	4.72404e+06	5.53218e+06	5.28956e+06	4.68943e+06	3.73651e+06	3.4927e+06	3.78777e+06	3.20419e+06	3.51401e+06	2.72746e+06
61	myo-Inositol	C00137	HMDB00211	11.7232	0.739416	2.26937e-05	0.0566503	8.11356e+06	8.17541e+06	7.37244e+06	9.33858e+06	9.31571e+06	9.40441e+06	9.39697e+06	9.07213e+06	9.10339e+06	7.03606e+06	7.72544e+06	7.81956e+06	6.24146e+06	6.13389e+06	6.17817e+06
62	Pyridoxine	C00314	HMDB00239	2.91927	1.86706	9.53207e-05	0.239879	249028	337620	213385	225052	208561	170291	225071	183828	215526	388944	497524	401928	362338	314562	328066
63	Nicotinic acid	C00253	HMDB01488	5.85593	0.79283	4.8828e-05	0.11989	1.03807e+07	8.27643e+06	8.79107e+06	1.11323e+07	1.09692e+07	1.00776e+07	1.0974e+07	9.67076e+06	9.38193e+06	8.44958e+06	8.15293e+06	8.43073e+06	8.16533e+06	8.02275e+06	8.0973e+06
64	Xanthosine	C01762	HMDB00299	8.93128	0.678902	0.000361382	0.0251769	540172	562336	537126	782491	798744	707636	765545	779555	662067	482808	632300	595060	352406	504539	485256
65	Argininosuccinic acid	C03406	HMDB00052	13.5743	10.681	6.16703e-05	0.153152	23804.3	31860.8	25979	13021	9904.12	11484.1	11629.2	10815.4	11064.3	120717	110264	190334	118618	122503	62999.5
66	Nicotinuric acid	C05380	HMDB03269	6.74508	1.60327	0.00117347	0.052203	1.02499e+06	934994	1.02493e+06	962417	537966	813084	959321	863785	930795	1.35347e+06	1.26743e+06	1.28655e+06	1.14137e+06	1.28004e+06	1.79548e+06
67	Dimethylglycine	C01026	HMDB00092	8.9491	1.17875	0.00177424	0.0363045	1.85838e+07	1.9813e+07	1.97937e+07	1.78457e+07	1.79966e+07	1.99028e+07	2.03848e+07	1.69395e+07	1.86095e+07	2.37383e+07	1.98896e+07	2.14273e+07	2.10984e+07	2.31809e+07	2.23066e+07
68	N-Acetylputrescine	C02714	HMDB02064	10.8115	2.77215	0.000194859	0.061841	1.12902e+07	1.14861e+07	1.26412e+07	6.5128e+06	5.82837e+06	6.01609e+06	6.22395e+06	5.98003e+06	5.5395e+06	1.94652e+07	7.77174e+06	1.88675e+07	1.96543e+07	1.8332e+07	1.5986e+07
69	Salicyluric acid	C07588	HMDB00840	3.31243	2.02217	0.000327821	0.0911435	55976.7	65073.8	55592.3	45737.2	46913.9	43848.2	53753.4	50251.1	44847.5	110347	72069.8	89951.7	91918.3	132527	80215.1
70	L-Pipecolic acid	C00408	HMDB00716	9.2201	0.711203	0.000994501	0.0893934	230755	274651	264220	353305	356348	305069	284645	297681	238578	215529	242058	195556	223369	222500	206491
71	L-Phenylalanine	C00079	HMDB00159	7.46457	0.919228	0.00468971	0.0111138	9.57992e+07	9.75259e+07	9.77818e+07	9.91915e+07	1.1028e+08	1.0639e+08	1.02884e+08	1.05337e+08	1.02435e+08	9.46879e+07	9.70653e+07	9.90426e+07	1.00736e+08	9.58358e+07	8.85445e+07
72	D-Neopterin	C05926	HMDB00845	9.4199	8.10755	0.000962983	0.224036	4143.59	6557.47	5742.91	823.249	820.611	3225.78	2049.03	2868.15	1635.59	29545.2	10245.9	12972.8	11154.8	14779.5	13909.4
73	Betaine	C00719	HMDB00043	8.01837	1.43612	0.00675747	0.17551	1.60467e+08	1.25862e+08	1.79654e+08	1.0306e+08	9.74126e+07	9.96979e+07	9.885e+07	1.44228e+08	1.08196e+08	1.62889e+08	1.64058e+08	9.72576e+07	1.74572e+08	1.6862e+08	1.68158e+08
74	7-methylguanosine	NA	HMDB01107	9.48763	0.739292	0.00786622	0.0889582	61685.7	55608.9	66482.8	72132.1	84748	87775.3	85602.2	54940.1	75597.6	52574.1	56917.3	69524.3	45626	61704.6	54315.8
75	L-Carnosine	C00386	HMDB00033	12.3794	0.77928	0.00922201	0.103558	375324	310259	321556	459241	522310	442220	439180	332419	445696	329316	338397	403681	324598	285835	376304
76	Alpha-N-Phenylacetyl-L-glutamine	C04148	HMDB06344	6.01795	1.62149	0.0110432	0.173717	25637.9	35630	28243.3	16508.8	26072	22164.6	24770.9	18243.5	46053.8	39108.8	33895.3	42148	53004.8	37369.6	43881
77	L-Homoserine	C00263	HMDB00719	10.6679	0.25322	0.0048698	0.0620322	576240	650445	600914	1.7179e+06	3.13301e+06	916866	1.01753e+06	2.86662e+06	1.46149e+06	433193	415930	522791	406755	581856	453615
78	Pyridoxal (Vitamin B6)	C00250	HMDB01545	2.69093	0.704259	0.00729468	0.189762	113034	156438	115585	187281	249867	191616	151630	142811	178187	121663	140043	129263	145149	125289	114257
79	Thymine	C00178	HMDB00262	1.24263	0.627287	0.0111489	0.202224	52508.3	77343.2	59706.8	83422.7	82181	51267.3	39537.8	77339.3	90371.1	38201.2	47893.2	48616.4	45759.7	40495.3	45078.6
80	beta-Hydroxybutyric acid	C01089	HMDB00011	6.4092	0.845875	0.0282596	0.0599706	155145	138170	151216	204249	187739	163398	168571	185560	145145	139499	150759	169485	142961	161659	127750
81	L-Kynurenine	C00328	HMDB00684	7.612	0.621327	0.0147576	0.133498	39104.2	36492.2	29981.5	47791.2	43887.6	31282.7	56048	79942.9	51275	32149.5	31210.3	31198.3	33459	29541.6	35194
82	cis-Aconitic acid	C00417	HMDB00072	12.695	0.755318	0.0213463	0.17766	71490.3	89335.8	63382.5	79948.9	93233.7	115135	65604.8	68934	83875.1	67228.9	58943.6	61441.9	67997.1	59671.5	67460.9
83	D-Glucuronic acid	C00191	HMDB00127	11.0629	0.788669	0.0357541	0.176509	58658.8	83862.3	71705.8	69526.2	84750.6	80834.7	69523.5	89977.3	91263.5	57297.1	47867.5	76903.9	69962.6	81683.8	49480
84	Creatine	C00300	HMDB00064	10.359	0.785957	0.0414525	0.242954	2.83272e+07	3.78746e+07	4.65896e+07	4.17549e+07	3.45352e+07	4.4269e+07	4.13142e+07	3.04313e+07	4.50438e+07	2.90845e+07	2.70913e+07	2.4485e+07	3.86512e+07	2.68704e+07	4.03633e+07
85	Glycocholic acid	C01921	HMDB00138	7.21532	0.943606	0.0522737	0.0943157	2.09069e+06	1.79636e+06	2.15123e+06	2.18614e+06	2.35241e+06	2.43359e+06	2.25468e+06	2.12847e+06	2.23168e+06	2.24239e+06	2.25559e+06	2066206	2.08837e+06	2.06639e+06	2.1018e+06
86	Adenosine	C00212	HMDB00050	4.55948	0.631346	0.0428202	0.0346707	3.63054e+06	3.69525e+06	3.4545e+06	5.0248e+06	5.98939e+06	5.87949e+06	1.06011e+07	4.73756e+06	4.27644e+06	3.98094e+06	3.87167e+06	3.54913e+06	4.80742e+06	3.34509e+06	3.4954e+06
87	Adenine	C00147	HMDB00034	4.27688	0.392508	0.0392713	0.208355	4.60353e+06	5.36129e+06	6.90238e+06	2.04353e+07	6.03971e+06	1.61044e+07	6.67063e+06	5.62661e+06	6.38617e+06	4.05872e+06	4.00267e+06	3.46577e+06	4.58202e+06	3.97069e+06	3.96627e+06
88	Choline	C00114	HMDB00097	8.29255	1.06902	0.0665609	0.0825371	1.96266e+07	2.2975e+07	2.23879e+07	2.17282e+07	2.1964e+07	2.13614e+07	2.06528e+07	2.02304e+07	2.44109e+07	2.41669e+07	2.35443e+07	2.12938e+07	2.31826e+07	2.32932e+07	2.38641e+07
89	DL-2-Aminooctanoic acid	NA	HMDB00991	5.60723	0.789062	0.0755608	0.063742	105613	93008.6	100824	124703	151230	133825	106030	111233	116871	82981.3	65588.8	103392	89928	97337.2	147749
90	N-Formylmethionine	C03145	HMDB01015	4.87947	0.778606	0.0816942	0.185167	34758.3	25204.5	36057.4	35628.7	35624.1	34328.7	21578	37367.4	30415.1	20130.2	38238.3	26504.1	20857.6	26068.7	19984.2
91	5'-Deoxyadenosine	C05198	HMDB01983	3.77468	1.10132	0.0899771	0.0877586	8.78577e+06	1.03116e+07	1.02282e+07	8.4952e+06	1.06893e+07	1.00965e+07	9.31056e+06	9.50501e+06	9.40181e+06	1.06615e+07	1.03107e+07	1.24394e+07	9.55431e+06	9.76822e+06	1.05898e+07
92	gamma-L-Glutamyl-L-valine	NA	HMDB11172	10.6818	0.515013	0.0789824	0.280016	47799.1	30414.6	30149.2	63007.4	176844	60827.8	65191.3	52053.6	61270.9	43016.8	31722.7	51700.1	35632.3	50825.5	33894.5
93	Phenyllactic acid	C05607	HMDB00779	2.10647	0.913879	0.10206	0.0349893	3.74514e+06	3.63134e+06	3.89347e+06	4.9785e+06	4.86807e+06	4.95238e+06	4.17275e+06	3.88684e+06	4.27879e+06	4.41839e+06	4.02411e+06	4.27439e+06	4.29525e+06	3.73101e+06	4.0571e+06
94	Flavone	C15608	HMDB03075	1.18137	0.547315	0.0866649	0.116033	304173	358980	288968	304124	1.10799e+06	1.11108e+06	312021	424988	626603	427114	323265	344146	365009	343691	324082
95	L-Tryptophan	C00078	HMDB00929	7.53602	0.952781	0.118382	0.0899672	3.92572e+06	4.35326e+06	4.70306e+06	5.28261e+06	5.48847e+06	5.50617e+06	4.75367e+06	5.164e+06	4.80582e+06	4.95751e+06	4.75374e+06	4.92956e+06	4.90324e+06	5.13389e+06	4.85898e+06
96	Deoxyadenosine monophosphate (dAMP)	C00360	HMDB00905	11.9333	1.08909	0.141464	0.111428	87360.9	107755	92123.6	107773	116467	123858	113869	111666	103866	132530	132964	105598	115595	139495	111677
97	Nicotinamide	C00153	HMDB01406	1.61293	1.00902	0.168061	0.00905382	1.4734e+08	1.44903e+08	1.47026e+08	1.48841e+08	1.49918e+08	1.48508e+08	1.4777e+08	1.48529e+08	1.4584e+08	1.48306e+08	1.49782e+08	1.49024e+08	1.47347e+08	1.50872e+08	1.52094e+08
98	1-Methylxanthine	C16358	HMDB10738	3.45695	0.597952	0.149665	0.0688326	89938.9	85884.9	78437	88649.3	100824	248560	252030	67662.2	75597	82555.9	93002.8	90810.9	72526.2	90445.1	68946.1
99	Hordenine	C06199	HMDB04366	4.98587	0.565796	0.164338	0.0540471	189892	206402	186890	211621	221158	229868	704796	202492	767797	187717	341550	205102	195056	213356	179898
100	Deoxyguanosine	C00330	HMDB00085	6.46337	1.16132	0.184671	0.0905988	1.07009e+07	1.04911e+07	1.23406e+07	1.08503e+07	4.61944e+06	1.17279e+07	1.14367e+07	1.12131e+07	1.01904e+07	1.18543e+07	1.21815e+07	1.21854e+07	1.19688e+07	1.08383e+07	1.06951e+07
101	L-Tyrosine	C00082	HMDB00158	8.91042	0.91308	0.211773	0.0141763	7.12808e+06	7.0494e+06	6.92999e+06	1.13148e+07	1.08403e+07	9.37155e+06	8.99959e+06	9.56252e+06	8.36136e+06	8.7145e+06	8.78115e+06	1.08268e+07	8.65917e+06	7.49993e+06	8.88806e+06
102	NG,NG-Dimethyl-L-arginine (ADMA)	C03626	HMDB01539	15.5436	0.940495	0.208089	0.182014	3.97845e+06	4.20933e+06	5.52049e+06	6.03916e+06	6.36947e+06	5.39508e+06	5.99741e+06	4.88193e+06	6.03153e+06	5.6534e+06	5.46228e+06	5.61483e+06	5.78677e+06	5.1241e+06	5.00752e+06
103	Cytidine 5'-monophosphate (CMP)	C00055	HMDB00095	13.0683	1.28152	0.217429	0.265913	28348.2	20422.7	16983.1	33937.4	21740.8	23410	16882.2	23012.4	19179.8	27371.5	36497.8	33023.8	44319.4	17386.2	18459.2
104	Creatinine	C00791	HMDB00562	4.48425	0.901967	0.258208	0.0199557	1.06345e+08	1.02316e+08	1.0346e+08	1.05111e+08	1.0709e+08	1.10217e+08	1.01666e+08	1.02986e+08	1.04643e+08	1.04477e+08	1.06442e+08	1.03383e+08	9.83282e+07	1.0442e+08	5.2735e+07
105	3-Methyluridine	NA	HMDB04813	2.0481	0.968361	0.291913	0.0924442	1.4886e+06	1.43392e+06	1.70358e+06	1.6171e+06	1.80088e+06	1.60721e+06	1.74539e+06	1.77182e+06	1.68238e+06	1.70486e+06	1.57289e+06	1772640	1.661e+06	1.65491e+06	1.53498e+06
106	Ethanolamine	C00189	HMDB00149	9.8532	1.04288	0.325701	0.0626056	291579	267673	258528	285062	309799	274540	259395	281144	243392	287203	307648	293719	299022	271127	265502
107	L-Arginine	C00062	HMDB00517	16.1279	1.07583	0.357673	0.0171505	5.9761e+06	5.81534e+06	5.79119e+06	5.75069e+06	5.88877e+06	4.8557e+06	5.76738e+06	5.09621e+06	4.55226e+06	5.18185e+06	4.77827e+06	7.2644e+06	5.86476e+06	5.82348e+06	5.41812e+06
108	Uridine	C00299	HMDB00296	4.28333	0.96657	0.35437	0.0147351	4.19225e+07	4.2271e+07	4.10747e+07	4.4615e+07	4.76271e+07	4.29854e+07	4.24629e+07	4.2855e+07	3.74212e+07	4.14512e+07	4.41413e+07	4.13525e+07	4.10758e+07	4.15806e+07	3.97414e+07
109	Orotic acid	C00295	HMDB00226	6.17027	1.14146	0.520093	0.0250912	61249.1	64317.4	63443.6	46932.4	134261	50841.7	68658	52590.6	58211.3	69088.2	79085.5	104723	72132.1	73001.6	71674.7
110	N-Acetyl-L-phenylalanine	C03519	HMDB00512	4.43112	1.03629	0.660167	0.0720334	1.24898e+06	1.18599e+06	1.36584e+06	806131	704442	633789	852628	703137	780926	652293	651857	717911	952702	872332	796572
111	2,3-Dihydroxybenzoic acid	C00196	HMDB00397	1.146	1.07149	0.701316	0.0272333	69961.6	73867.2	71704.3	60835.1	110814	77780.6	146015	65185.7	74310.4	95169.8	81264.4	139051	88218.4	82566.8	86914.7
112	Hypoxanthine	C00262	HMDB00157	4.511	0.969334	0.763899	0.0254918	6.06895e+07	5.87226e+07	6.17574e+07	6.60844e+07	6.91901e+07	6.6054e+07	6.60112e+07	3.07104e+07	6.3846e+07	5.91707e+07	6.09555e+07	5.84145e+07	5.7697e+07	5.66758e+07	5.78848e+07
113	Deoxyinosine	C05512	HMDB00071	4.82903	0.993056	0.895952	0.0671905	1.78664e+07	2.03888e+07	1.96511e+07	2.0322e+07	1.98962e+07	1.98814e+07	1.97412e+07	1.92859e+07	1.98882e+07	2.18711e+07	2.33863e+07	1.98508e+07	1.70649e+07	1.78059e+07	1.82093e+07
